# Supplementary material for: Reduced expression of a gene proliferation signature is associated with enhanced malignancy in colon cancer
Source: Br J Cancer. 2008 Aug 26;99(6):966–73. doi: 10.1038/sj.bjc.6604560 (PMC2538751; doi:10.1038/sj.bjc.6604560)
Supplement: Supplementary Table 2 [file 6604560x4.xls]

## Sheet: Sheet1
Gene Symbol	Gene description	LLid	Fold difference (basal/top crypt)	Fold difference (non-confluent/confluent)	Gene Ontology (GO)
ATIC	5-aminoimidazole-4-carboxamide ribonucleotide formyltransferase	471	3.1	1.4	IMP cyclohydrolase activity|hydrolase activity|nucleobase, nucleoside, nucleotide and nucleic acid metabolism|phosphoribosylaminoimidazolecarboxamide formyltransferase activity|purine nucleotide biosynthesis|transferase activity
CCNA2	cyclin A2	890	5.8	2.1	cytokinesis|mitosis|mitotic G2 checkpoint|nucleus|regulation of cyclin dependent protein kinase activity
CDC2	cell division cycle 2, G1 to S and G2 to M, transcript variant 1	983	7.9	2.2	ATP binding|cyclin-dependent protein kinase activity|cytokinesis|mitosis|nucleus|protein amino acid phosphorylation|protein serine/threonine kinase activity|protein-tyrosine kinase activity|transferase activity|traversing start control point of mitotic cell cycle
CDC20	CDC20 cell division cycle 20 homolog	991	5.3	1.8	cytokinesis|mitosis|regulation of cell cycle|spindle|ubiquitin cycle|ubiquitin-dependent protein catabolism
DKC1	dyskeratosis congenita 1,dyskerin	1736	3.9	1.6	RNA binding|cell proliferation|chromosome, telomeric region|nucleolus|nucleoplasm|pseudouridylate synthase activity|rRNA processing|regulation of cell cycle|telomerase activity|telomerase holoenzyme complex|telomerase-dependent telomere maintenance
MAD2L1	MAD2 mitotic arrest deficient-like 1	4085	4.9	1.9	cell cycle|cytokinesis|kinetochore|mitosis|mitotic checkpoint|nucleus
MCM3	MCM3 minichromosome maintenance deficient 3	4172	3.6	1.6	ATP binding|DNA binding|DNA binding|DNA replication|DNA replication initiation|DNA replication initiation|DNA-dependent ATPase activity|alpha DNA polymerase:primase complex|cell cycle|nucleus|regulation of transcription, DNA-dependent|transcription
MCM6	MCM6 minichromosome maintenance deficient 6	4175	4	2.6	ATP binding|DNA binding|DNA replication|DNA replication initiation|DNA-dependent ATPase activity|cell cycle|nucleus|regulation of transcription, DNA-dependent|transcription
MYBL2	v-myb myeloblastosis viral oncogene homolog -like 2	4605	4.6	1.5	anti-apoptosis|chromatin|development|nucleus|regulation of cell cycle|regulation of transcription, DNA-dependent|transcription factor activity|transcription from RNA polymerase II promoter
NEK2	NIMA -related kinase 2	4751	4.9	1.6	ATP binding|centrosome|cytokinesis|magnesium ion binding|meiosis|nucleus|protein amino acid phosphorylation|protein binding|protein serine/threonine kinase activity|regulation of mitosis|transferase activity
NME1	non-metastatic cells 1,protein expressed in, transcript variant 2	4830	4.5	2.1	ATP binding|ATP binding|CTP biosynthesis|DNA binding|GTP biosynthesis|UTP biosynthesis|cell cycle|deoxyribonuclease activity|kinase activity|magnesium ion binding|negative regulation of cell cycle|negative regulation of cell proliferation|nucleoside triphosphate biosynthesis|nucleoside-diphosphate kinase activity|nucleoside-diphosphate kinase activity|nucleotide binding|nucleotide metabolism|nucl…
PLK1	polo-like kinase 1	5347	4.3	1.5	ATP binding|cell proliferation|mitosis|nucleus|protein amino acid phosphorylation|protein binding|protein serine/threonine kinase activity|regulation of cell cycle|transferase activity
PRRX1	paired related homeobox 1, transcript variant pmx-1b	5396	6.2	1.4	development|nucleus|regulation of transcription, DNA-dependent|transcription coactivator activity|transcription factor activity
POLE2	polymerase , epsilon 2	5427	4.2	1.7	DNA binding|DNA repair|DNA replication|epsilon DNA polymerase activity|nucleus|transferase activity
RFC4	replication factor C 4,37kDa ,transcript variant 1	5984	3.9	1.6	ATP binding|DNA binding|DNA replication|DNA replication factor C complex|DNA strand elongation|delta-DNA polymerase cofactor complex|nucleoside-triphosphatase activity|nucleotide binding|nucleus
RRM2	ribonucleotide reductase M2 polypeptide	6241	5.8	1.6	DNA replication|cytoplasm|deoxyribonucleoside diphosphate metabolism|oxidoreductase activity|ribonucleoside-diphosphate reductase activity
TTK	TTK protein kinase	7272	8.1	1.5	ATP binding|mitotic spindle checkpoint|mitotic spindle organization and biogenesis|positive regulation of cell proliferation|protein amino acid phosphorylation|protein serine/threonine kinase activity|protein-tyrosine kinase activity|regulation of cell cycle|spindle|transferase activity
TYMS	thymidylate synthetase	7298	5.9	1.7	dTMP biosynthesis|deoxyribonucleoside monophosphate biosynthesis|methyltransferase activity|nucleobase, nucleoside, nucleotide and nucleic acid metabolism|nucleotide biosynthesis|thymidylate synthase activity|transferase activity
RUVBL1	RuvB-like 1	8607	4.5	1.3	ATP binding|DNA helicase IV activity|DNA helicase activity|DNA recombination|NOT ATPase activity|TIP60 histone acetyltransferase complex|chromatin modification|hydrolase activity|nucleotide binding|nucleus|regulation of cell growth|regulation of transcription from RNA polymerase II promoter|spermatogenesis|transcription
PAICS	phosphoribosylaminoimidazole succinocarboxamide synthetase	10606	4.9	1.6	IMP metabolism|Purine base metabolism
MRPL3	mitochondrial ribosomal protein L3	11222	3.5	1.6	RNA binding|mitochondrial large ribosomal subunit|mitochondrion|protein biosynthesis|ribosome|structural constituent of ribosome
RPL35	ribosomal protein L35	11224	3.2	1.6	cytosolic large ribosomal subunit (sensu Eukaryota)|intracellular|mRNA binding|nucleolus|protein biosynthesis|protein biosynthesis|ribosome|structural constituent of ribosome|structural constituent of ribosome
ITGB3BP	integrin beta 3 binding protein	23421	5.4	1.7	apoptosis|cell adhesion|cytoplasm|membrane fraction|nucleus|protein C-terminus binding|regulation of transcription, DNA-dependent|signal transducer activity|signal transduction|transcription
KIF4A	kinesin family member 4A	24137	5	1.5	ATP binding|DNA binding|anterograde axon cargo transport|catalytic activity|cytoplasm|microtubule associated complex|microtubule motor activity|microtubule-based movement|nucleus|organelle organization and biogenesis|spindle microtubule
GMNN	geminin, DNA replication inhibitor	51053	4.6	1.7	negative regulation of DNA replication|negative regulation of cell cycle
ATPBD1C	ATP binding domain 1 family, member C	51184	3.8	1.4	ATP binding
GINS2	DNA replication complex GINS protein PSF2	51659	9.4	1.6	DNA replication|nucleus
DKFZp762E1312	hypothetical protein DKFZp762E1312	55355	8	1.6
IL17RB	interleukin 17 receptor B , transcript variant 2	55540	5.5	1.6	defense response|integral to plasma membrane|interleukin receptor activity|membrane|receptor activity|regulation of cell growth
NOLA2	nucleolar protein family A, member 2, transcript variant 1	55651	3.9	1.4	RNA binding|nucleus|ribonucleoprotein complex|ribosome biogenesis and assembly
PBK	PDZ binding kinase	55872	5.4	2.2	ATP binding|cellular component unknown|mitosis|protein amino acid phosphorylation|protein serine/threonine kinase activity|protein-tyrosine kinase activity|transferase activity
ALG8	asparagine-linked glycosylation 8 homolog, transcript variant 1	79053	3	1.5	N-linked glycosylation|endoplasmic reticulum|integral to membrane|transferase activity, transferring glycosyl groups|transport
MLF1IP	MLF1 interacting protein	79682	4.3	1.6
CDCA3	cell division cycle associated 3	83461	5.1	1.4	biological process unknown|cellular component unknown|molecular function unknown
CDCA5	cell division cycle associated 5	113130	6.5	1.5	cytokinesis
SSX2IP	synovial sarcoma, X breakpoint 2 interacting protein	117178	4.2	1.4	cell adhesion|nucleus|protein binding
Yellow: cell cycle-related genes
